# Supplementary material for: Association of Visceral Adiposity Index and Handgrip Strength with Cardiometabolic Multimorbidity among Middle-Aged and Older Adults: Findings from Charls 2011–2020
Source: Nutrients. 2024 Jul 15;16(14):2277. doi: 10.3390/nu16142277 (PMC11280108; doi:10.3390/nu16142277)
Supplement: Supplementary file 1 [file nutrients-16-02277-s001.zip]

Archive with 1 entries (1 files):
- nutrients-3085216-supplementary.pdf
